# Supplementary material for: Vitamin D3 Inhibits the Viability of Breast Cancer Cells In Vitro and Ehrlich Ascites Carcinomas in Mice by Promoting Apoptosis and Cell Cycle Arrest and by Impeding Tumor Angiogenesis
Source: Cancers (Basel). 2023 Oct 2;15(19):4833. doi: 10.3390/cancers15194833 (PMC10571758; doi:10.3390/cancers15194833)
Supplement: Supplementary file 1 [file cancers-15-04833-s001.zip]

Archive with 1 entries (1 files):
- cancers-2604600-supplementary.pdf
